# Supplementary material for: Mapping and modeling the semantic space of math concepts
Source: Cognition. Author manuscript; Available in PMC 2025 Nov 26. (PMC7618406; doi:10.1016/j.cognition.2024.105971)
Supplement: Supplementary Material [file EMS210436-supplement-Supplementary_Material.zip]

Archive with 2 entries (2 files):
- 1-s2.0-S0010027724002579-mmc1.pdf
- 1-s2.0-S0010027724002579-mmc2.docx
